# Supplementary material for: Data describing the swelling behavior and cytocompatibility of biodegradable polyelectrolyte hydrogels incorporating poly(L-lysine) for applications in cartilage tissue engineering
Source: Data Brief. 2016 Mar 4;7:614–9. doi: 10.1016/j.dib.2016.02.077 (PMC4802419; doi:10.1016/j.dib.2016.02.077)
Supplement: Supplementary file 1 — Supplementary material [file mmc1.zip › New folder (2)/opf-pll swelling and sol fraction data.xlsx]

## Sheet: Sheet1
OPF-PLL Swelling Data
Group	Time Point	Swelling Ratio	Sol Fraction
10K Control	D1	16.1739	0.54902
10K Control	D1	14.6184	0.553922
10K Control	D1	15.2388	0.562092
10K Control	D1	14.8036	0.550654
10K50Hi	D1	16.808	0.548094
10K50Hi	D1	16.9797	0.517314
10K50Hi	D1	17.7143	0.559286
10K50Hi	D1	18.259	0.611053
10K50Lo	D1	15.1046	0.480034
10K50Lo	D1	17.3832	0.454545
10K50Lo	D1	16.3832	0.432455
10K50Lo	D1	17.9693	0.502124
10K225Lo	D1	18.8756	0.494078
10K225Lo	D1	17.169	0.509306
10K225Lo	D1	17.7743	0.51269
10K225Lo	D1	16.9781	0.460237
10K225Hi	D1	19.0377	0.575488
10K225Hi	D1	17.9635	0.513321
10K225Hi	D1	17.6909	0.511545
10K225Hi	D1	19.1496	0.548845
10K Control (CC)	D1	14.4945	0.550654
10K Control (CC)	D1	18.6692	0.575163
10K Control (CC)	D1	16.7063	0.561002
10K Control (CC)	D1	18.1919	0.55719
10K50Hi (CC)	D1	19.5542	0.664218
10K50Hi (CC)	D1	18.3985	0.627842
10K50Hi (CC)	D1	18.6129	0.609654
10K50Hi (CC)	D1	20.7628	0.64603
10K50Lo (CC)	D1	17.582	0.564996
10K50Lo (CC)	D1	18.403	0.544605
10K50Lo (CC)	D1	18.4274	0.590484
10K50Lo (CC)	D1	17.9679	0.57689
10K225Lo (CC)	D1	19.1415	0.641286
10K225Lo (CC)	D1	19.245	0.57868
10K225Lo (CC)	D1	18.4753	0.554992
10K225Lo (CC)	D1	17.6157	0.524535
10K225Hi (CC)	D1	17.0797	0.554174
10K225Hi (CC)	D1	17.9321	0.502664
10K225Hi (CC)	D1	17.303	0.472469
10K225Hi (CC)	D1	18.1107	0.486679
35K50Lo	D1	18.9286	0.492885
35K50Lo	D1	19.0557	0.473911
35K50Lo	D1	15.5926	0.394567
35K50Lo	D1	17.0338	0.439414
35K Control	D1	16.3413	0.509143
35K Control	D1	15.5463	0.455506
35K Control	D1	16.5576	0.463633
35K Control	D1	16.92	0.431126
35K50Hi	D1	18.8772	0.674899
35K50Hi	D1	20.5257	0.51145
35K50Hi	D1	17.3387	0.443197
35K50Hi	D1	18.7671	0.34441
35K225Lo	D1	22.1406	0.569948
35K225Lo	D1	20.419	0.56304
35K225Lo	D1	21.2219	0.431779
35K225Lo	D1	20.1792	0.518135
35K225Hi	D1	20.7468	0.468908
35K225Hi	D1	21.2079	0.531092
35K225Hi	D1	20.6531	0.505882
35K225Hi	D1	20.8693	0.478992
35K50Lo (CC)	D1	21.6186	0.592928
35K50Lo (CC)	D1	21.4938	0.580854
35K50Lo (CC)	D1	21.3377	0.601552
35K50Lo (CC)	D1	21.6071	0.56533
35K50Hi (CC)	D1	21.2199	0.567131
35K50Hi (CC)	D1	21.6333	0.568927
35K50Hi (CC)	D1	21.6078	0.583296
35K50Hi (CC)	D1	21.487	0.608442
35K Control (CC)	D1	20.3299	0.527022
35K Control (CC)	D1	28.2881	0.712312
35K Control (CC)	D1	28.981	0.743194
35K Control (CC)	D1	22.3304	0.63592
35K225Lo (CC)	D1	18.9679	0.569948
35K225Lo (CC)	D1	17.3181	0.694301
35K225Lo (CC)	D1	17.5087	0.504318
35K225Lo (CC)	D1	15.4778	0.493955
35K225Hi (CC)	D1	20.4361	0.552941
35K225Hi (CC)	D1	20.2776	0.497479
35K225Hi (CC)	D1	20.9769	0.752941
35K225Hi (CC)	D1	22.217	0.605042
10K225Hi	D14	14.7584	0.470693
10K225Hi	D14	14.2026	0.447602
10K225Hi	D14	14.6364	0.589698
10K225Hi	D14	14.5526	0.595027
10K225Lo	D14	10.1014	0.477157
10K225Lo	D14	13.2	0.450085
10K225Lo	D14	11.7569	0.51269
10K225Lo	D14	14.3567	0.468697
10K50Lo	D14	13.0994	0.401869
10K50Lo	D14	15.862	0.495327
10K50Lo	D14	14.781	0.588785
10K50Lo	D14	13.0092	0.447749
10K50Hi	D14	11.9732	0.478139
10K50Hi	D14	13.4399	0.52291
10K50Hi	D14	11.4859	0.504722
10K50Hi	D14	16.8733	0.591466
10K Control	D14	15.1667	0.529412
10K Control	D14	13.6306	0.486928
10K Control	D14	12.8319	0.436275
10K Control	D14	15.8252	0.53268
10K Control (CC)	D14	18.6784	0.629085
10K Control (CC)	D14	18.2311	0.589869
10K Control (CC)	D14	17.5934	0.614379
10K Control (CC)	D14	18.0609	0.624183
10K50Hi (CC)	D14	17.5167	0.664218
10K50Hi (CC)	D14	17.3482	0.654425
10K50Hi (CC)	D14	17.4385	0.664685
10K50Hi (CC)	D14	17.2629	0.675411
10K50Lo (CC)	D14	18.1806	0.632965
10K50Lo (CC)	D14	18.6602	0.649958
10K50Lo (CC)	D14	18.3362	0.610875
10K50Lo (CC)	D14	20.1608	0.661852
10K225Lo (CC)	D14	19.7992	0.58714
10K225Lo (CC)	D14	18.8161	0.622673
10K225Lo (CC)	D14	17.9424	0.588832
10K225Lo (CC)	D14	18.2234	0.681895
10K225Hi (CC)	D14	18.3274	0.598579
10K225Hi (CC)	D14	18.5197	0.59325
10K225Hi (CC)	D14	19.6509	0.587922
10K225Hi (CC)	D14	17.9015	0.59325
35K Control	D14	20.309	0.661926
35K Control	D14	19.9731	0.637546
35K Control	D14	20.4585	0.666802
35K Control	D14	20.4955	0.639171
35K50Lo	D14	20.8774	0.634325
35K50Lo	D14	19.6636	0.620526
35K50Lo	D14	20.2254	0.6326
35K50Lo	D14	19.6575	0.622251
35K50Hi	D14	20.7431	0.545577
35K50Hi	D14	19.8424	0.669511
35K50Hi	D14	20.2108	0.633588
35K50Hi	D14	22.1978	0.673103
35K225Lo	D14	22.0381	0.637306
35K225Lo	D14	19.8653	0.576857
35K225Lo	D14	20.346	0.455959
35K225Lo	D14	19.3359	0.547496
35K225Hi	D14	18.3832	0.665546
35K225Hi	D14	17.5614	0.616807
35K225Hi	D14	18.7687	0.54958
35K225Hi	D14	18.8194	0.636975
35K Control (CC)	D14	18.6238	0.671678
35K Control (CC)	D14	19.81	0.674929
35K Control (CC)	D14	20.2713	0.694433
35K Control (CC)	D14	18.736	0.679805
35K50Hi (CC)	D14	18.575	0.568927
35K50Hi (CC)	D14	20.662	0.612034
35K50Hi (CC)	D14	15.7744	0.522227
35K50Hi (CC)	D14	17.7649	0.549169
35K50Lo (CC)	D14	20.2524	0.637775
35K50Lo (CC)	D14	22.1209	0.62915
35K50Lo (CC)	D14	21.4375	0.641225
35K50Lo (CC)	D14	20.4851	0.594653
35K225Hi (CC)	D14	19.0386	0.564706
35K225Hi (CC)	D14	19.8123	0.561345
35K225Hi (CC)	D14	20.4513	0.620168
35K225Hi (CC)	D14	18.944	0.610084
35K225Lo (CC)	D14	20.9697	0.601036
35K225Lo (CC)	D14	19.0905	0.606218
35K225Lo (CC)	D14	20.3377	0.601036
35K225Lo (CC)	D14	21.6757	0.61658
10K Control	D28	20.1633	0.599673
10K Control	D28	21.05	0.600763
10K Control	D28	20.4108	0.606209
10K Control	D28	19.5425	0.596405
10K50Hi	D28	16.9014	0.602658
10K50Hi	D28	18.0092	0.694998
10K50Hi	D28	19.7425	0.674012
10K50Hi	D28	16.4094	0.521511
10K50Lo	D28	21.2613	0.62277
10K50Lo	D28	20.5442	0.634664
10K50Lo	D28	20.6939	0.633532
10K50Lo	D28	20.2762	0.643161
10K225Hi	D28	20.1706	0.698046
10K225Hi	D28	18.4787	0.666075
10K225Hi	D28	18.5899	0.683837
10K225Hi	D28	19.3799	0.68206
10K225Lo	D28	16.7727	0.553299
10K225Lo	D28	18.3586	0.598985
10K225Lo	D28	19.1448	0.626058
10K225Lo	D28	19.1713	0.634518
10K Control (CC)	D28	34.7647	0.833333
10K Control (CC)	D28	34.5042	0.805556
10K Control (CC)	D28	34.4576	0.80719
10K Control (CC)	D28	34.5755	0.781046
10K50Hi (CC)	D28	25.1638	0.752361
10K50Hi (CC)	D28	26.128	0.770549
10K50Hi (CC)	D28	25.5371	0.755159
10K50Hi (CC)	D28	25.6097	0.759356
10K50Lo (CC)	D28	23.9444	0.694138
10K50Lo (CC)	D28	23.4393	0.706032
10K50Lo (CC)	D28	31.0385	0.779099
10K50Lo (CC)	D28	27.1304	0.726423
10K225Lo (CC)	D28	21.0214	0.683587
10K225Lo (CC)	D28	25.9412	0.712352
10K225Lo (CC)	D28	24.6463	0.722504
10K225Lo (CC)	D28	28.1879	0.747885
10K225Hi (CC)	D28	23.5572	0.701599
10K225Hi (CC)	D28	27.0305	0.708703
10K225Hi (CC)	D28	25.2281	0.69627
10K225Hi (CC)	D28	25.0828	0.699822
35K Control	D28	27.2021	0.694433
35K Control	D28	28.494	0.730191
35K Control	D28	30.8114	0.715563
35K Control	D28	30.6527	0.728566
35K50Lo	D28	22.4518	0.71367
35K50Lo	D28	18.7195	0.618801
35K50Lo	D28	15.8613	0.589478
35K50Lo	D28	21.7079	0.651574
35K50Hi	D28	23.9937	0.712618
35K50Hi	D28	22.5027	0.671307
35K50Hi	D28	23.2292	0.685077
35K50Hi	D28	23.1913	0.671307
35K225Lo	D28	27.6858	0.609672
35K225Lo	D28	27.1617	0.711572
35K225Lo	D28	26.1187	0.621762
35K225Lo	D28	26.8881	0.753022
35K225Hi	D28	23.9814	0.729412
35K225Hi	D28	24.5774	0.717647
35K225Hi	D28	20.0766	0.605042
35K225Hi	D28	19.8393	0.623529
35K Control (CC)	D28	38.8333	0.824462
35K Control (CC)	D28	31.8682	0.790329
35K Control (CC)	D28	37.8934	0.801707
35K Control (CC)	D28	35.9437	0.7692
35K50Hi (CC)	D28	32.9416	0.753929
35K50Hi (CC)	D28	31.4104	0.759317
35K50Hi (CC)	D28	30.1371	0.777279
35K50Hi (CC)	D28	35.6972	0.804221
35K50Lo (CC)	D28	33	0.753342
35K50Lo (CC)	D28	34.9851	0.768866
35K50Lo (CC)	D28	31.8156	0.756792
35K50Lo (CC)	D28	31.3139	0.763691
35K225Hi (CC)	D28	28.7636	0.722689
35K225Hi (CC)	D28	34.1197	0.761345
35K225Hi (CC)	D28	26.1691	0.771429
35K225Hi (CC)	D28	28.1069	0.732773
35K225Lo (CC)	D28	32.6503	0.71848
35K225Lo (CC)	D28	29.366	0.66494
35K225Lo (CC)	D28	30.6224	0.753022
35K225Lo (CC)	D28	30.8796	0.604491
10K Control	D7	16.5891	0.578431
10K Control	D7	17.4122	0.599673
10K Control	D7	16.958	0.571895
10K Control	D7	18.0837	0.609477
10K50Hi	D7	18.239	0.619447
10K50Hi	D7	17.797	0.620846
10K50Hi	D7	17.2194	0.611053
10K50Hi	D7	18.0717	0.629241
10K50Lo	D7	17.6495	0.505523
10K50Lo	D7	17.8918	0.544605
10K50Lo	D7	16.4346	0.480034
10K50Lo	D7	18.4321	0.524214
10K225Lo	D7	19.2605	0.597293
10K225Lo	D7	19.502	0.568528
10K225Lo	D7	17.2491	0.538071
10K225Lo	D7	21.4953	0.637902
10K225Hi	D7	16.4232	0.525755
10K225Hi	D7	16.6462	0.511545
10K225Hi	D7	16.7338	0.479574
10K225Hi	D7	17.6792	0.529307
10K Control (CC)	D7	18.1236	0.576797
10K Control (CC)	D7	18.4535	0.578431
10K Control (CC)	D7	18.5299	0.617647
10K Control (CC)	D7	17.3669	0.594771
10K50Hi (CC)	D7	19.1544	0.619447
10K50Hi (CC)	D7	18.6332	0.637636
10K50Hi (CC)	D7	18.4703	0.669815
10K50Hi (CC)	D7	18.2469	0.660021
10K50Lo (CC)	D7	17.7354	0.621071
10K50Lo (CC)	D7	18.132	0.665251
10K50Lo (CC)	D7	18.7703	0.62277
10K50Lo (CC)	D7	18.9048	0.607477
10K225Lo (CC)	D7	18.041	0.58714
10K225Lo (CC)	D7	19.9182	0.62775
10K225Lo (CC)	D7	18.9705	0.598985
10K225Lo (CC)	D7	18.9053	0.588832
10K225Hi (CC)	D7	18.5381	0.580817
10K225Hi (CC)	D7	19.0656	0.566607
10K225Hi (CC)	D7	20.1266	0.59325
10K225Hi (CC)	D7	19.232	0.55595
35K Control	D7	20.2742	0.596912
35K Control	D7	20.3465	0.592036
35K Control	D7	20.2851	0.606664
35K Control	D7	20.302	0.572531
35K50Hi	D7	20.3574	0.50247
35K50Hi	D7	20.6362	0.524622
35K50Hi	D7	21.4896	0.567131
35K50Hi	D7	20.0616	0.504266
35K50Lo	D7	18.865	0.527382
35K50Lo	D7	18.0156	0.556705
35K50Lo	D7	18.5184	0.530832
35K50Lo	D7	18.7617	0.630875
35K225Lo	D7	17.7321	0.516408
35K225Lo	D7	18.4866	0.549223
35K225Lo	D7	18.9209	0.56304
35K225Lo	D7	19.1245	0.569948
35K225Hi	D7	18.5261	0.613445
35K225Hi	D7	18.3595	0.593277
35K225Hi	D7	18.1245	0.581513
35K225Hi	D7	18.3367	0.6
35K Control (CC)	D7	20.0739	0.626168
35K Control (CC)	D7	20.9847	0.575782
35K Control (CC)	D7	22.044	0.593661
35K Control (CC)	D7	20.6926	0.561154
35K50Lo (CC)	D7	19.0328	0.569355
35K50Lo (CC)	D7	18.9878	0.577404
35K50Lo (CC)	D7	19.1694	0.572229
35K50Lo (CC)	D7	18.9414	0.55843
35K50Hi (CC)	D7	16.0817	0.538392
35K50Hi (CC)	D7	17.7366	0.563538
35K50Hi (CC)	D7	19.0087	0.585092
35K50Hi (CC)	D7	18.607	0.538392
35K225Hi (CC)	D7	19.8369	0.608403
35K225Hi (CC)	D7	17.4504	0.559664
35K225Hi (CC)	D7	19.2095	0.57479
35K225Hi (CC)	D7	18.5862	0.610084
35K225Lo (CC)	D7	19.4923	0.55095
35K225Lo (CC)	D7	19.346	0.545769
35K225Lo (CC)	D7	19.8125	0.557858
35K225Lo (CC)	D7	19.3397	0.547496
